# Supplementary material for: Beyond Physical Limitations: Depressive Mood and Self-Rated Health Among Adults with Severe Disabilities
Source: Healthcare (Basel). 2026 Apr 1;14(7):916. doi: 10.3390/healthcare14070916 (PMC13072908; doi:10.3390/healthcare14070916)
Supplement: Supplementary file 1 [file healthcare-14-00916-s001.zip]

Archive with 1 entries (1 files):
- healthcare-4191872-supplementary.pdf
